# Supplementary material for: Optimization of Methodologies to Study Freeze/Thaw Processes in Drug Substance Bottles
Source: Methods Protoc. 2024 Sep 4;7(5):68. doi: 10.3390/mps7050068 (PMC11417747; doi:10.3390/mps7050068)
Supplement: Supplementary file 1 [file mps-07-00068-s001.zip]

Archive with 1 entries (1 files):
- mps-3103340-supplementary.pdf
